# Supplementary material for: Population Structure of Phytophthora infestans from a Single Location in Poland Over a Long Period of Time in Context of Weather Conditions
Source: Microb Ecol. 2020 Oct 29;81(3):746–57. doi: 10.1007/s00248-020-01630-6 (PMC7982385; doi:10.1007/s00248-020-01630-6)
Supplement: Supplementary file 1 — (XLSX 67 kb) [file 248_2020_1630_MOESM1_ESM.xlsx]

## Sheet: P. infestans isolates
							Alleles (bp)																													Virulence
Sample name	Year collected	Mating type	mtDNA	Resistance to metalaxyl	Genotype	Genotype (more than 2 differences in alleles)	locusSSR2	locusSSR2	locusPi02	locusPi02	locusSSR4	locusSSR4	locusPi70	locusPi70	locusSSR6	locusSSR6	locusSSR8	locusSSR8	locusSSR11	locusSSR11	locusPi4B	locusPi4B	locusPi63	locusPi63	locusPi33	locusPi33	locusG4	locusG4	locusPiO4	locusPiO4	locusG11	locusG11	locusD13	locusD13		R1	R2	R3	R4	R5	R6	R7	R8	R9	R10	R11	Bzura	Sárpo Mira	Biogold
MP 471	2000	A1	Ia	sensitive	58		173	173	268	268	289	289	192	192	244	244	260	260	341	356	213	217	273	279	203	203	161	165	168	168	200	200	154	154		1	1	1	1	0	1	1	0	0	1	1	1	0	0
MP 478	2000	A2	IIa	sensitive	29		173	173	268	268	285	289	192	195	242	244	260	260	356	356	205	217	273	279	203	203	163	163	166	170	158	158	null	null		1	0	1	1	0	0	1	1	0	1	1	0	0	0
MP 479	2000	A1	IIa	sensitive	75		175	175	258	268	285	289	192	192	240	242	260	266	341	341	213	213	273	279	203	203	0	0	166	170	0	0	null	null		1	1	1	1	1	1	1	0	0	1	1	1	0	1
MP 482	2000	A1		sensitive	80		175	175	268	268	289	289	192	192	244	244	260	260	341	356	213	217	273	279	203	203	163	165	170	170	208	208	152	154		1	1	1	1	0	1	1	1	0	0	0
MP 454	2001	A1	Ia	sensitive	excluded from analyses		175	175	268	268	295	295	192	192	240	244	260	260	341	356	205	205	0	0	0	0	0	0	166	170	0	0	118	136		1	1	1	1	0	0	1	0	0	1	1
MP 465	2001	A1	Ia	sensitive	excluded from analyses		0	0	268	268	289	295	192	195	244	244	266	266	331	356	0	0	0	0	0	0	0	0	166	170	0	0	118	136		1	1	1	1	0	1	1	1	0	1	1
MP 500	2002	A1	Ia	sensitive	excluded from analyses		175	175	268	268	297	299	192	192	242	244	260	266	341	341	205	217	0	0	0	0	0	0	0	0	158	162	null	null		1	1	1	1	1	1	1	0	0	1	1
MP 501	2002	A1	Ia	sensitive	34_A1	34_A1	173	173	268	268	289	295	192	192	242	244	260	266	341	341	205	217	270	279	203	206	161	165	166	170	156	162	null	null		1	1	1	1	1	1	1	0	0	1	1	1	0	1
MP 502	2002	A1	Ia	sensitive	34_A1	34_A1	173	173	268	268	289	295	192	192	240	244	260	266	341	341	217	217	270	279	203	206	161	165	166	170	156	162	null	null		1	1	1	1	1	1	1	1	0	1	1
MP 503	2002	A1	Ia	sensitive	83	34_A1	175	175	268	268	293	297	192	192	240	244	260	266	341	341	205	217	270	279	0	0	0	0	166	170	158	162	null	null		1	1	1	1	1	1	1	0	0	1	1
MP 505	2002	A1	Ia	sensitive	40	34_A1	173	173	268	268	289	293	192	192	240	244	260	266	341	341	205	217	270	279	203	206	161	163	166	170	158	160	null	null		1	1	1	1	1	1	1	1	0	1	1
MP 506	2002	A1	Ia	sensitive	82	34_A1	175	175	268	268	289	295	192	192	240	244	260	266	341	341	205	217	270	279	203	206	161	165	166	170	158	162	null	null		1	1	1	1	1	1	1	0	0	1	1
MP 526	2003	A1	Ia	sensitive	34		173	173	268	268	285	289	192	192	244	244	260	260	341	341	205	217	270	270	203	206	165	165	166	170	156	156	154	154		1	0	1	1	0	0	1	0	0	1	1	0	0	0
MP 527	2003	A1	Ia	sensitive	64		173	173	268	268	289	289	195	195	244	244	260	266	341	341	217	217	270	279	203	206	161	165	166	170	142	156	134	134		1	1	1	1	1	1	1	1	0	1	1
MP 530	2003	A2	IIa	sensitive	57		173	173	268	268	289	295	192	195	242	244	260	260	356	356	213	213	279	279	203	203	161	163	170	170	158	160	118	118		1	1	1	1	0	1	1	0	0	0	0
MP 533	2003	A1	Ia	resistant	54		173	173	268	268	289	289	192	195	242	244	260	266	341	356	217	217	279	279	203	203	163	163	166	170	158	160	null	null		1	1	1	1	1	0	1	0	0	0	0
MP 534	2003	A2	IIa	sensitive	63		173	173	268	268	289	295	195	195	0	0	260	260	356	356	213	213	279	279	203	203	161	161	170	170	156	162	null	null		1	1	1	1	0	1	1	0	0	0	0
MP 566	2004	A2	IIa	sensitive	excluded from analyses		175	175	268	268	285	295	0	0	0	0	0	0	0	0	0	0	273	279	203	203	163	163	0	0	158	160	null	null		1	1	1	1	1	1	1	1	0	1	1
MP 660	2005	A1	Ia	not tested	34_A1	34_A1	173	173	268	268	289	295	192	192	240	244	260	266	341	341	205	217	270	279	203	206	161	163	166	170	156	162	null	null		1	0	1	1	0	0	1	1	0	1	1	0
MP 661	2005	A1	Ia	not tested	34_A1	34_A1	173	173	268	268	289	295	192	192	240	244	260	266	341	341	205	217	270	279	203	206	161	163	166	170	156	162	null	null
MP 662	2005	A1	Ia	sensitive	85		0	0	258	268	289	297	192	192	244	244	266	266	341	341	205	217	279	279	203	206	163	163	166	170	162	162	154	154		1	1	1	1	0	1	1	0	0	1	1
MP 663	2005	A1	Ia	sensitive	83	34_A1	175	175	268	268	293	299	192	192	240	244	260	266	341	341	205	217	270	279	203	206	161	165	166	170	158	162	null	null		1	0	1	1	0	0	1	0	0	1	1
MP 664	2005	A1	Ia	not tested	34_A1	34_A1	173	173	268	268	289	293	192	192	240	244	260	266	341	341	205	217	270	279	203	206	161	163	166	170	156	162	null	null		1	0	1	1	0	0	1	1	0	0	1	0
MP 666	2005	A1	Ia	sensitive	72	34_A1	173	173	268	268	293	299	192	192	240	244	260	264	341	341	205	217	270	279	203	206	161	165	166	170	158	162	null	null		1	1	1	1	0	1	1	0	0	1	1
MP 667	2005	A1	Ia	not tested	72	34_A1	173	173	268	268	293	299	192	192	240	244	260	264	341	341	205	217	270	279	203	206	161	165	166	170	158	162	null	null		1	0	1	1	0	0	1	1	0	0	1	0
MP 669	2005	A1	Ia	sensitive	72	34_A1	173	173	268	268	293	299	192	192	240	244	260	264	341	341	205	217	270	279	203	206	161	165	166	170	158	162	null	null		1	1	1	1	0	1	1	0	0	1	1
MP 670	2005	A1	Ia	sensitive	72	34_A1	173	173	268	268	293	299	192	192	240	244	260	264	341	341	205	217	270	279	203	206	161	165	166	170	158	162	null	null		1	1	1	1	0	0	1	0	0	1	1
MP 671	2005	A1	Ia	sensitive	34_A1	34_A1	0	0	268	268	289	295	192	192	240	244	260	266	341	341	205	217	270	279	203	206	161	165	166	170	158	162	null	null		1	0	1	1	0	0	1	1	0	1	1
MP 672	2005	A1	Ia	sensitive	34_A1	34_A1	0	0	268	270	289	295	192	192	240	244	260	266	341	341	205	217	270	279	203	206	161	165	166	170	158	162	null	null		1	0	1	1	0	0	1	1	0	0	1
MP 674	2005	A1	Ia	intermediate	34_A1	34_A1	0	0	268	268	293	299	192	192	240	244	260	266	341	341	205	217	270	279	203	206	161	165	166	170	158	162	null	null		1	1	1	1	1	1	1	1	0	1
MP 675	2005	A1	IIa	sensitive	53		173	173	268	268	289	289	192	192	242	242	260	260	341	356	217	217	279	279	203	203	161	161	166	170	162	162	134	154		1	0	1	1	0	0	1	0	0	0	0	0	0	0
MP 676	2005	A1	IIa	sensitive	53		173	173	268	268	289	289	192	192	242	242	260	260	341	356	217	217	279	279	203	203	163	163	166	170	162	162	134	154		1	0	1	1	0	0	1	0	0	0	0	0	0	0
MP 685	2005	A1	IIa	sensitive	22		173	173	268	268	285	295	192	192	242	244	260	266	341	356	205	217	270	279	203	206	161	163	166	170	142	142	154	154		1	0	1	1	0	0	1	1	0	1	1
MP 686	2005	A1	Ia	sensitive	34_A1	34_A1	173	173	268	268	289	295	192	192	240	244	260	266	341	341	205	217	270	279	203	206	161	165	166	170	156	162	null	null		1	1	1	1	0	0	1	0	0	1	1
MP 698	2005	A2	Ia	resistant	13_A2		173	173	266	268	285	295	192	192	240	244	260	266	341	341	205	213	273	279	203	203	161	165	166	170	154	160	134	154		1	1	1	1	0	1	1	0	0	1	1
MP 699	2005	A1	Ia	sensitive	34_A1	34_A1	173	173	268	268	289	295	192	192	240	244	260	266	341	341	205	217	270	279	203	206	161	163	166	170	156	162	null	null		1	0	1	1	0	0	1	0	0	1	1	0	0	0
MP 700	2005	A2	IIa	sensitive	11		173	173	268	268	285	295	192	192	240	242	260	266	331	356	205	213	279	279	203	206	161	163	166	170	162	162	132	154		1	0	1	1	0	0	1	0	0	1	1	0	0	0
MP 701	2005		Ia	intermediate	78	34_A1	175	175	266	268	289	295	192	192	240	244	260	266	341	341	205	217	270	279	203	206	161	165	166	170	158	162	null	null		1	1	1	1	0	1	1	1	0	1	1
MP 704	2005	A2	IIa	sensitive	11		173	173	268	268	285	295	192	192	240	242	260	266	331	356	205	213	279	279	203	206	161	163	166	170	142	162	132	154		1	1	1	1	0	1	1	1	1	1	1
MP 706	2005	A1	IIa	sensitive	14		173	175	268	268	285	293	192	192	240	242	260	266	341	356	205	205	279	279	203	206	165	165	166	170	162	162	152	152		1	1	1	1	0	1	1	1	1	1	1
MP 707	2005	A2	IIa	sensitive	10		173	175	266	268	285	289	192	192	240	244	260	260	331	341	213	217	273	279	203	203	161	165	168	168	156	156	132	134		1	0	1	1	0	0	1	1	0	0	1	0
MP 709	2005	A1	Ia	not tested	34_A1	34_A1	0	0	268	268	293	299	192	192	240	244	260	266	341	341	217	217	270	279	203	206	161	163	166	170	158	162	null	null		1	1	1	1	0	1	1	1	0	0	1	0
MP 759	2006	A1	Ia	resistant	20		173	173	268	268	285	289	192	192	242	244	260	260	331	341	205	213	270	279	203	206	0	0	166	170	156	156	134	134		1	1	1	1	1	1	1	0	1	1	1	1	0	1
MP 760	2006	A2	Ia	sensitive	7		173	173	258	268	285	295	192	192	240	244	260	266	341	356	205	213	279	279	203	206	163	163	166	170	142	156	134	154		1	0	1	1	1	0	1	1	0	1	1	0
MP 761	2006	A2	IIa	sensitive	14		173	175	268	268	285	293	192	192	240	242	260	266	341	356	205	205	279	279	203	203	165	165	166	170	142	202	152	152		1	1	1	1	1	1	1	1	1	1	1	1
MP 762	2006	A1	Ia	sensitive	39		173	175	268	268	289	293	192	192	240	244	260	260	331	341	213	217	279	279	203	203	165	165	166	170	202	202	154	154		1	0	1	1	1	0	1	0	0	1	1	0
MP 763	2006	A2	Ia	intermediate	36		173	173	268	268	285	289	192	192	244	244	260	260	331	341	205	213	270	279	203	206	0	0	166	170	156	156	134	134		1	0	1	1	1	0	1	0	0	0	1	0
MP 765	2006		Ia	not tested	81		175	175	268	268	289	293	192	192	242	244	260	260	331	341	205	213	270	279	0	0	0	0	166	170	0	0	136	136		0	0	1	1	0	0	1	0	0	0	0	0	0	0
MP 766	2006	A2	Ia	sensitive	59		173	173	268	268	289	289	192	192	244	244	266	266	331	331	205	205	270	273	203	203	161	163	166	170	158	160	null	null		1	0	1	1	0	0	1	0	0	0	1	0
MP 768	2006	A2	IIa	sensitive	47		173	173	268	268	289	295	192	192	242	244	260	266	331	356	205	217	270	279	203	203	161	163	166	170	156	162	134	134		1	0	1	1	0	0	1	0	0	1	1	0
MP 769	2006	A1	Ia	intermediate	34_A1	34_A1	173	173	268	268	289	295	192	192	240	244	260	266	341	341	205	217	270	279	203	206	161	165	166	170	156	162	null	null		1	0	1	1	1	0	1	0	0	1	1	0
MP 770	2006	A1	Ia	not tested	34_A1	34_A1	173	173	268	268	289	295	192	192	240	244	260	266	341	341	205	217	270	279	203	206	161	165	166	170	156	162	null	null		1	0	1	1	0	0	1	0	0	1	1	0
MP 772	2006	A2	Ia	sensitive	67		173	173	268	268	291	295	192	195	244	244	260	260	341	341	205	213	279	279	203	203	161	165	166	170	142	202	134	154		1	0	1	0	0	1	1	0	0	0	0	0
MP 774	2006	A1	Ia	sensitive	69		173	173	268	268	293	295	192	192	244	244	260	260	331	356	213	213	273	279	203	203	161	161	166	170	202	202	134	134		1	0	1	1	1	1	1	1	0	1	1	1
MP 775	2006	A2	Ia	sensitive	25		173	173	268	268	285	285	192	192	242	242	260	266	341	356	213	217	270	279	206	206	161	163	166	170	156	200	156	156		1	1	1	1	1	1	1	0	0	1	1	0
MP 777	2006	A1	IIa	sensitive	2		173	173	258	268	285	289	192	192	244	244	260	260	341	341	205	205	270	273	203	203	163	163	166	170	156	202	118	118		1	0	1	1	1	1	1	0	0	1	1	0
MP 778	2006	A1	Ia	intermediate	34_A1	34_A1	173	173	268	268	289	295	192	192	240	244	260	266	341	341	205	217	270	279	203	206	161	163	166	170	156	162	null	null		1	0	1	1	1	1	1	0	1	1	1	0
MP 819	2006	A1	IIa	sensitive	44		173	173	268	268	289	295	192	192	240	244	260	260	341	356	205	213	279	279	203	203	161	163	166	170	160	206	136	136		1	0	1	1	1	0	1	0	0	1	1	0
MP 820	2006	A1	IIa	sensitive	44		173	173	268	268	289	295	192	192	240	246	260	260	341	356	205	213	279	279	203	203	161	161	166	170	160	206	136	136		1	0	1	1	1	0	1	0	0	1	1	1
MP 836	2007	A1	Ia	sensitive	34_A1	34_A1	0	0	268	270	289	295	192	192	240	244	260	266	341	341	205	217	270	279	203	206	161	165	166	170	156	162	null	null		1	0	1	1	0	1	1	0	0	1	1	1	0	0
MP 846	2007	A1	Ia	sensitive	34_A1	34_A1	0	0	268	270	289	295	192	192	240	244	260	266	341	341	205	217	270	279	203	206	161	165	166	170	156	162	null	null		1	0	1	1	0	0	1	1	0	1	1	0		0
MP 847	2007	A1	Ia	sensitive	34_A1	34_A1	173	173	268	270	289	295	192	192	240	244	260	266	341	341	205	217	270	279	203	206	161	163	166	170	156	162	null	null		1	0	1	1	0	0	1	0	0	1	1	0	0	0
MP 848	2007	A2		sensitive	34_A1	34_A1	173	173	268	270	289	295	192	192	240	244	260	266	341	341	205	217	270	279	203	206	161	165	0	0	156	162	null	null		1	0	1	1	0	0	1	0	0	1	1	0	1	0
MP 849	2007	A1	Ia	sensitive	34_A1	34_A1	0	0	268	270	289	295	192	192	240	244	260	266	341	341	205	217	270	279	203	206	161	165	166	170	156	162	null	null		1	0	1	1	0	1	1	0	0	1	1	1	0	0
MP 852	2007	A1	Ia	sensitive	34_A1	34_A1	0	0	268	270	289	293	192	192	240	244	260	266	341	341	205	217	270	279	203	206	161	163	166	170	156	162	null	null		1	0	1	1	0	0	1	0	0	1	1	0
MP 878	2007	A1	Ia	resistant	34_A1	34_A1	173	173	268	270	289	295	192	192	240	244	260	266	341	341	205	217	270	279	203	206	161	165	166	170	156	162	null	null		1	0	1	1	0	0	1	0	0	1	1	0	0	0
MP 885	2008	A2	Ia	sensitive	8		173	173	258	268	289	289	192	192	244	244	260	260	341	341	205	213	270	273	203	206	163	163	168	168	0	0	118	118		1	0	1	1	0	0	1	1	0	1	1	0	1	0
MP 889	2008	A1	Ia	intermediate	34_A1	34_A1	173	173	268	268	289	295	192	192	240	244	260	266	341	341	205	217	270	279	203	206	161	165	166	170	156	162	null	null		1	1	1	1	1	1	1	0	0	1	1	1	1	1
MP 890	2008	A1	Ia	sensitive	86		0	0	268	268	287	295	192	192	244	244	264	266	341	356	213	217	270	273	203	203	0	0	166	170	202	202	null	null		1	1	1	1	1	1	1	0	0	1	1	1	0	1
MP 891	2008	A1	Ia	sensitive	34_A1	34_A1	0	0	268	268	289	295	192	192	240	244	260	266	341	341	205	217	270	279	203	206	161	165	166	170	156	162	null	null		1	1	1	1	1	1	1	0	1	1	1	1	0	1
MP 892	2008		Ia	sensitive	34_A1	34_A1	173	173	268	268	289	295	192	192	240	244	260	266	341	341	205	217	270	279	203	206	161	163	166	170	156	162	null	null		1	1	1	1	0	1	1	0	1	1	1	1	0	0
MP 893	2008	A1	Ia	sensitive	34_A1	34_A1	173	173	268	272	289	295	192	192	240	244	260	266	341	341	205	217	270	279	203	206	161	165	166	170	156	162	null	null		1	0	1	1	0	0	1	0		1	1	0	0	0
MP 894	2008	A1	Ia	intermediate	55	34_A1	173	173	268	272	289	295	192	192	242	244	260	266	341	341	217	217	270	279	203	206	161	165	166	170	158	162	null	null		1	1	1	1	0	1	1	0	0	1	1	1	0	1
MP 895	2008	A2	IIa	sensitive	46		173	173	268	268	289	295	192	192	242	244	260	266	331	356	205	217	270	273	203	203	161	161	166	170	156	162	136	136		1	0	1	1	0	0	0	0	0	1	1	1	0	0
MP 896	2008	A1	Ia	sensitive	34_A1	34_A1	173	173	268	270	289	295	192	192	240	244	260	266	341	341	205	217	270	279	203	206	161	165	166	170	156	162	null	null		1	0	1	1	0	1	1	1	0	1	1	0	0	1
MP 897	2008	A1	Ia	sensitive	34_A1	34_A1	173	173	268	268	289	295	192	192	240	244	260	266	341	341	205	217	270	279	203	203	161	165	166	170	156	162	null	null		1	1	1	1	0	1	1	0	0	0	1	1	0	1
MP 898	2008	A1	Ia	sensitive	34_A1	34_A1	173	173	268	268	289	295	192	192	240	244	260	266	341	341	205	217	270	279	203	206	163	163	166	170	156	162	null	null		1	0	1	1	0	0	1	0	0	0	1	0	0	0
MP 900	2008	A1	Ia	sensitive	34_A1	34_A1	173	173	268	268	289	295	192	192	240	244	260	266	341	341	205	217	270	279	203	206	161	165	166	170	156	162	null	null		1	1	1	1	0	1	1	0	0	1	1	1	0	1
MP 901	2008	A1	Ia	sensitive	82	34_A1	175	175	268	268	289	295	192	192	240	244	260	266	341	341	205	217	270	279	0	0	0	0	166	170	158	162	null	null		1	1	1	1	0	1	1	0	0	1	1	1	0	1
MP 903	2008	A1	Ia	intermediate	34_A1	34_A1	173	173	268	270	289	295	192	192	240	244	266	266	341	341	205	217	270	279	203	206	161	165	0	0	156	158	null	null		1	0	1	1	0	0	1	0	0	1	1	0	0	1
MP 904	2008	A1	Ia	intermediate	PL_41		173	173	268	268	289	295	192	192	240	244	260	266	341	341	205	217	270	279	203	206	161	165	166	170	160	162	null	null		1	1	1	1	0	1	1	0	0	0	1	1	0	1
MP 905	2008	A1	Ia	intermediate	34_A1	34_A1	173	173	268	268	289	295	192	192	240	244	260	266	341	341	205	217	270	279	203	206	161	165	166	170	156	162	null	null		1	1	1	1	0	1	1	0	1	1	1	1	0	1
MP 922	2008	A1	Ia	sensitive	34_A1	34_A1	173	173	268	270	289	295	192	192	240	244	260	266	341	341	205	217	270	279	203	206	161	165	166	170	156	168	null	null		1	0	1	1	0	0	1	0	0	1	1	0	1	0
MP 923	2008	A1	Ia	sensitive	34_A1	34_A1	173	173	268	268	289	295	192	192	240	244	260	266	341	341	205	217	270	279	203	206	161	165	166	170	156	162	null	null		1	0	1	1	0	0	1	1		1	1	0	0	0
MP 924	2008	A1	Ia	sensitive	34_A1	34_A1	173	173	268	270	289	295	192	192	240	244	260	266	341	341	205	217	270	279	203	203	161	165	166	170	156	158	null	null		1	0	1	1	0	0	1	0	0	1	1	0	1	0
MP 925	2008	A1	Ia	sensitive	34_A1	34_A1	173	173	268	268	289	295	192	192	240	244	260	266	341	341	205	217	270	279	203	206	161	165	166	170	156	162	null	null		1	0	1	1	0	0	1	1	0	1	1	0	0	0
MP 926	2008	A1	Ia	resistant	34_A1	34_A1	173	173	268	268	289	295	192	192	242	244	260	266	341	341	205	217	270	279	203	203	161	163	166	170	156	162	null	null		1	1	1	1	0	1	1	0	0	1	1	1	0	0
MP 927	2008	A1	Ia	sensitive	34_A1	34_A1	173	173	268	268	289	295	192	192	240	244	260	266	341	341	205	217	270	279	203	206	161	163	166	170	156	162	null	null		1	1	1	1	1	1	1	0	1	0	0	1	0	1
MP 928	2008	A1	Ia	sensitive	34_A1	34_A1	173	173	268	268	289	295	192	192	240	244	260	266	341	341	205	217	270	279	203	206	161	165	166	170	156	162	null	null		1	1	1	1	0	1	1	0	1	1	1	1	0	1
MP 929	2008	A1	Ia	sensitive	34_A1	34_A1	173	173	268	268	289	293	192	192	240	244	260	266	341	341	205	217	270	279	203	206	161	165	166	170	156	162	null	null		1	1	1	1	0	1	1	1	0	1	1	1	0	0
MP 934	2008	A1	Ia	sensitive	34_A1	34_A1	173	173	268	268	289	295	192	192	240	244	266	266	341	341	205	217	270	279	203	206	163	165	166	170	156	162	null	null		1	0	1	1	0	0	1	0	0	0	1	0	0	0
MP 935	2008	A1	Ia	sensitive	43		173	173	268	268	289	295	192	192	240	242	260	266	341	341	205	217	273	279	203	206	161	165	166	170	156	156	null	null		1	1	1	1	1	1	1	0	1	0	0	1	1	1
MP 936	2008	A1	Ia	sensitive	34_A1	34_A1	173	173	268	268	289	295	192	192	240	244	260	266	341	341	205	217	270	279	203	206	161	165	166	170	156	162	null	null		1	1	1	1	1	1	1	0	1	0	0	1	0	1
MP 939	2008	A1	Ia	sensitive	34_A1	34_A1	173	173	268	268	289	295	192	192	240	244	260	266	341	341	205	217	270	279	203	206	161	165	166	170	156	162	null	null		1	1	1	1	0	1	1	0	0	1	1	1	0	1
MP 944	2008	A1	Ia	sensitive	34_A1	34_A1	173	173	268	270	289	295	192	192	240	244	260	266	341	341	205	217	270	279	203	206	161	165	166	170	156	158	null	null		1	1	1	1	1	1	1	1	0	1	1	1	0	1
MP 949	2008	A1	Ia	sensitive	34_A1	34_A1	173	173	268	270	289	295	192	192	240	244	260	266	341	341	205	217	270	279	203	206	161	163	166	170	156	158	null	null		1	0	1	1	0	0	1	1	0	1	1	0	1	0
MP 950	2008	A1	Ia	sensitive	34_A1	34_A1	173	173	268	268	289	293	192	192	240	244	260	266	341	341	205	217	270	279	203	206	161	165	166	170	156	162	null	null		1	1	1	1	0	0	1	0	1	1	1	1	1	0
MP 951	2008	A1	Ia	sensitive	34_A1	34_A1	173	173	268	268	289	295	192	192	240	244	260	266	341	341	217	217	270	279	203	203	163	165	0	0	160	162	null	null
MP 964	2008	A1	Ia	sensitive	34_A1	34_A1	173	173	268	268	289	295	192	192	240	244	260	266	341	341	205	217	270	279	203	206	161	165	166	170	156	162	null	null		1	0	1	1	0	0	1	1	0	0	1	0	0	0
MP 1062	2009	A1	Ia	intermediate	34_A1	34_A1	173	173	268	268	289	295	192	192	240	244	260	266	341	341	205	217	270	279	203	206	161	165	166	170	152	162	null	null
MP 1063	2009	A1	Ia	intermediate	34_A1	34_A1	173	173	268	268	289	295	192	192	240	242	260	266	341	341	205	217	270	279	203	206	161	165	166	170	152	162	null	null		1	1	1	1	0	1	1	0	0	1	1	1	0	1
MP 1064	2009	A1	Ia	resistant	34_A1	34_A1	173	173	268	268	289	295	192	192	240	244	260	266	341	341	205	217	270	279	203	206	161	165	166	170	152	162	null	null		1	1	1	1	0	1	1	0	0	1	1	1	0	1
MP 1065	2009	A1	Ia	intermediate	34_A1	34_A1	173	173	268	268	289	295	192	192	240	244	260	266	341	341	205	217	270	279	203	206	161	165	166	170	152	162	null	null		1	1	1	1	1	1	1	0	1	1	1	1	0	1
MP 1066	2009	A1	Ia	resistant	34_A1	34_A1	173	173	268	268	289	293	192	192	242	242	266	266	341	341	205	217	270	279	203	206	161	165	166	170	156	162	null	null
MP 1067	2009	A2	Ia	intermediate	4		173	175	258	268	285	285	192	195	242	244	260	266	356	356	205	217	270	273	203	203	161	165	166	170	142	142	134	134		1	0	1	1	0	0	1	1	0	1	1	0	0	0
MP 1121	2009	A1	Ia	sensitive	34_A1	34_A1	173	173	268	268	289	295	192	192	240	244	260	266	341	341	205	217	270	279	203	206	161	165	166	170	152	162	null	null		1	1	1	1	0	1	1	0	0	1	1	1	0	0
MP 1156	2009	A1	Ia	sensitive	34_A1	34_A1	173	173	268	268	289	295	192	192	240	244	260	266	341	341	205	217	270	279	203	206	161	165	166	170	152	162	null	null		1	1	1	1	0	1	1	0	0	1	1	1	0	1
MP 1157	2009	A1	Ia	sensitive	34_A1	34_A1	173	173	268	268	289	295	192	192	240	244	260	266	341	341	205	217	270	279	203	206	161	165	166	170	152	162	null	null		1	0	1	1	0	0	1	1	0	1	1	0	0	0
MP 1158	2009	A1	Ia	sensitive	34_A1	34_A1	173	173	268	268	289	295	192	192	240	244	260	266	341	341	205	217	270	279	203	206	161	165	166	170	152	162	null	null		1	1	1	1	0	1	1	0	0	1	1	1	0	1
MP 1159	2009	A1	Ia	sensitive	34_A1	34_A1	173	173	268	268	289	295	192	192	240	244	260	266	341	341	205	217	270	279	203	206	161	165	166	170	156	162	null	null		1	1	1	1	0	1	1	0	0	1	1	1	0	1
MP 1160	2009	A1	Ia	sensitive	34_A1	34_A1	173	173	268	268	289	295	192	192	240	244	260	266	341	341	205	217	270	279	203	206	161	165	166	170	152	162	null	null		1	1	1	1	0	1	0	0	0	1	1	1	0	1
MP 1161	2009	A1	IIa	sensitive	79		175	175	268	268	289	289	192	192	242	244	260	266	331	341	205	213	270	270	0	0	0	0	0	0	142	208	null	null		1	0	1	1	0	0	1		0	1	1	1	0
MP 1162	2009	A1	Ia	sensitive	34_A1	34_A1	173	173	268	268	289	295	192	192	240	244	260	266	341	341	205	217	270	279	203	206	161	161	166	170	156	162	null	null		1	0	1	1	0	0	1	1	0	1	1	0	0	0
MP 1163	2009	A1	Ia	sensitive	34_A1	34_A1	173	173	268	268	289	295	192	192	240	242	260	266	341	341	205	217	270	279	203	206	161	165	166	170	152	162	null	null
MP 1164	2009	A1	Ia	sensitive	50	34_A1	173	175	268	268	289	295	192	192	242	242	260	266	341	341	205	217	270	279	203	206	161	163	166	170	152	162	null	null		1	0	0	1	0	0	1	0	0	0	0	0	0	0
MP 1165	2009	A1	IIa	sensitive	33		173	173	268	268	285	293	192	192	244	244	260	260	341	341	213	217	273	273	203	206	163	163	168	168	202	202	134	154		1	1	1	1	0	1	1	1	0	1	1	1	0	0
MP 1170	2009	A1	IIa	sensitive	18		173	173	268	268	285	285	192	192	242	244	260	266	331	341	205	213	270	270	203	203	163	163	168	168	142	142	134	134		1	0	1	1	0	0	1	1	0	1	1	0	0	0
MP 1212	2010	A1	Ia	sensitive	34_A1	34_A1	173	173	268	268	289	295	192	192	240	244	260	266	341	341	205	217	270	276	203	206	161	165	166	170	156	162	null	null		1	0	1	1	0	0	1	0	0	1	1	0	0	0
MP 1214	2010	A2	Ia	sensitive	13		173	175	268	268	285	285	192	192	240	244	260	266	341	356	213	217	279	279	203	203	163	163	168	168	156	156	158	158		1	1	1	1	0	1	1	0	0	1	1	1	0	0
MP 1216	2010	A1	IIa	sensitive	3		173	173	258	268	285	289	192	192	244	244	260	266	341	341	213	217	270	273	203	203	0	0	166	170	198	198	118	118		1	1	1	1	0	1	1	0	0	1	1	1	0	0
MP 1217	2010	A1	IIa	sensitive	3		173	173	258	268	285	289	192	192	244	244	266	266	341	341	217	217	270	273	203	203	0	0	166	170	198	198	118	118		1	1	1	1	1	1	1	0	1	1	1	1	1	1
MP 1218	2010	A1	IIa	sensitive	66		173	173	268	268	291	295	192	192	242	242	260	260	341	356	213	217	279	279	203	203	163	165	166	170	198	198	122	122		1	1	1	1	0	1	1	0	0	1	1	1	0	1
MP 1219	2010	A1	IIa	sensitive	66		173	173	268	268	291	295	192	192	242	242	260	260	341	356	213	217	279	279	203	203	163	165	166	170	198	198	122	122		1	1	1	1	1	1	1	0	1	1	1	1	1	1
MP 1220	2010	A2	Ia	sensitive	62		173	173	268	268	289	297	192	192	244	244	260	260	331	356	213	217	270	279	203	203	163	163	166	170	142	142	136	154		1	0	1	1	0	0	1	1	0	1	1	0	0	0
MP 1221	2010	A2	Ia	intermediate	16		173	173	268	268	285	295	192	192	240	244	260	266	356	356	213	217	273	273	206	206	163	163	166	170	162	162	136	136		1	0	1	1	0	0	1	0	0	1	1	0	0	0
MP 1222	2010	A2	Ia	sensitive	56		173	173	268	268	289	295	192	192	242	244	260	266	356	356	213	217	273	273	206	206	163	163	166	170	162	162	136	136		1	1	1	1	1	1	1	0	1	1	1	1	1	1
MP 1223	2010	A1	Ia	sensitive	35		173	173	268	268	285	289	192	192	244	244	260	266	331	331	217	217	270	273	203	206	163	163	166	170	156	156	136	154		1	0	1	1	0	0	1	0	0	1	1	0	0	0
MP 1224	2010	A2	Ia	intermediate	28		173	173	268	268	285	295	192	192	242	244	260	266	356	356	213	217	273	273	206	206	161	163	166	170	162	162	136	136		1	0	1	1	0	0	1	0	0	1	1	0	0	0
MP 1225	2010	A2	Ia	intermediate	28		173	173	268	268	285	295	192	192	242	244	260	266	356	356	213	217	273	273	206	206	163	163	166	170	162	162	136	136		1	0	1	1	0	0	1	1	0	1	1	0	0	0
MP 1226	2010	A1	IIa	sensitive	66		173	173	268	268	291	295	192	192	242	242	260	260	341	356	213	217	279	279	203	203	163	165	166	170	198	198	122	122		1	1	1	1	0	1	1	0	0	1	1	0	1
MP 1227	2010	A1	IIa	sensitive	66		173	173	268	268	291	295	192	192	242	242	260	260	341	356	213	217	279	279	203	203	163	165	166	170	198	198	122	122		1	1	1	1	0	1	1	0	0	1	1	1	0	1
MP 1253	2010	A1	IIa	sensitive	66		173	173	268	268	291	295	192	192	242	242	260	260	341	356	213	217	279	279	203	203	163	165	166	170	198	198	122	122		1	1	1	1	1	1	1	0	1	1	1	1	1	1
MP 1254	2010	A1	IIa	sensitive	66		173	173	268	268	291	295	192	192	242	242	260	260	341	356	213	217	279	279	203	203	163	165	166	170	198	198	122	122		1	1	1	1	1	1	1	1	1	1	1	1	1	1
MP 1255	2010	A1	Ia	sensitive	34_A1	34_A1	173	173	268	268	289	295	192	192	240	244	260	266	341	341	217	217	270	279	203	206	161	163	166	170	156	162	null	null		1	0	1	1	0	0	1	0	0	0	1	0	0	0
MP 1256	2010	A1	Ia	sensitive	34_A1	34_A1	173	173	268	268	285	285	192	192	240	244	260	266	341	341	217	217	270	279	203	206	161	165	166	170	156	162	null	null		1	0	1	1	0	0	1	0	0	1	1	0	1	0
MP 1257	2010	A2	Ia	sensitive	76		175	175	258	268	293	293	192	192	242	242	260	260	341	341	217	217	270	279	203	203	163	163	166	170	162	198	118	118		1	1	1	1	1	1	1	1	0	1	1	1	1	1
MP 1258	2010	A1	Ia	sensitive	84		173	173	268	268	0	0	192	192	240	244	260	260	341	341	205	217	279	279	203	206	161	165	166	170	0	0	134	156		1	0	1	1	0	0	1	1	0	1	1	0	1	0
MP 1259	2010	A2	Ia	intermediate	30		173	173	268	268	285	293	192	192	242	244	266	266	356	356	217	217	273	273	203	203	165	165	166	170	140	156	136	136		1	0	1	1	0	0	1	0	0	1	0	0	0	0
MP 1291	2010	A1	IIa	sensitive	49		173	173	268	268	289	291	192	192	242	244	260	260	341	341	205	217	270	279	203	206	165	165	166	170	142	156	136	136		1	1	1	1	0	1	1	0	0	1	1	1	0	0
MP 1292	2010	A2	Ia	intermediate	27		173	175	268	268	285	293	192	192	242	244	260	260	341	356	217	217	273	273	203	206	165	165	166	170	140	198	136	154		1	1	1	1	0	1	1	0	0	0	0	1	0	0
MP 1293	2010	A2	Ia	intermediate	12		173	173	268	268	285	295	192	192	240	244	260	266	341	341	205	213	273	279	203	203	163	165	168	168	154	160	136	136		1	1	1	1	0	1	1	0	0	1	1	1	0	0
MP 1294	2010	A2	Ia	intermediate	30		173	173	268	268	285	293	192	192	242	244	266	266	356	356	217	217	273	273	203	203	165	165	166	170	142	156	136	140		1	1	1	1	0	1	1	0	0	0	0	1	0	0
MP 1370	2011	A1	Ia	sensitive	34_A1	34_A1	173	173	268	268	289	293	192	192	240	244	260	266	341	341	205	217	270	279	203	206	161	165	166	170	156	162	null	null		1	1	1	1	1	1	1	0	0	1	1	1	1	1
MP 1371	2011	A1	Ia	sensitive	34_A1	34_A1	173	173	268	268	289	295	192	192	240	244	260	266	341	341	205	217	270	279	203	206	161	165	166	170	156	162	null	null		1	1	1	1	1	1	1	0	0	1	1	1	0	1
MP 1372	2011	A1	Ia	sensitive	34_A1	34_A1	173	173	268	268	289	295	192	192	240	244	260	266	341	341	205	217	270	279	203	206	161	165	166	170	156	162	null	null		1	1	1	1	1	1	1	0	1	1	1	1	1	1
MP 1373	2011	A1	Ia	sensitive	34_A1	34_A1	173	173	268	268	289	295	192	192	240	244	260	266	341	341	205	217	270	276	203	206	161	165	166	170	156	162	null	null		1	1	1	1	1	1	1	0	0	1	1	1	1	1
MP 1374	2011	A1	Ia	sensitive	9	34_A1	173	175	258	268	289	295	192	192	240	244	260	266	341	341	205	217	270	273	203	206	161	165	166	170	158	162	null	null		1	1	1	1	1	1	1	0	0	1	1	1	1	1
MP 1375	2011	A1	Ia	sensitive	34_A1	34_A1	173	173	268	268	289	295	192	192	240	244	260	266	341	341	205	217	270	279	203	206	161	165	166	170	156	162	null	null		1	1	1	1	1	1	1	0	1	1	1	1	1	1
MP 1396	2011	A1	Ia	sensitive	34_A1	34_A1	173	173	268	270	291	295	192	192	240	244	260	266	341	341	205	217	270	273	203	206	161	163	166	170	156	162	null	null		1	0	1	1	0	0	1	1	0	1	1	0	1
MP 1397	2011	A1	Ia	sensitive	34_A1	34_A1	173	173	268	268	289	293	192	192	240	244	260	266	341	341	205	217	270	279	203	206	161	165	166	170	156	162	null	null		1	0	1	1	0	0	1	0	0	0	1	0	0	0
MP 1398	2011	A2	Ia	resistant	13_A2		173	173	266	268	285	295	192	192	240	244	260	266	341	341	205	213	273	279	203	203	163	165	166	170	154	160	136	154		1	1	1	1	0	1	1	0	0	1	1	1	1
MP 1399	2011	A1	Ia	sensitive	34_A1	34_A1	173	173	268	270	291	295	192	192	240	244	260	266	341	341	205	217	270	279	203	206	161	165	166	170	156	162	null	null		1	0	1	1	0	0	1	0	0	1	1	0	1	0
MP 1400	2011	A1	Ia	sensitive	34_A1	34_A1	173	173	268	268	289	295	192	192	240	244	260	266	341	341	205	217	270	279	203	206	163	165	166	170	156	162	null	null		1	1	1	1	0	1	1	0	0	1	1	0	0
MP 1401	2011	A1	Ia	sensitive	34_A1	34_A1	173	173	268	268	289	295	192	192	240	244	260	266	341	341	205	217	270	279	203	206	163	165	166	170	156	162	null	null		1	1	1	1	1	1	1	0	0	1	1	1	0	0
MP 1402	2011	A1	Ia	sensitive	34_A1	34_A1	173	173	268	268	289	295	192	192	242	244	260	266	341	341	205	217	270	279	203	206	161	163	166	170	156	162	null	null		1	0	1	1	0	0	1	1	0	1	1	0	0	0
MP 1403	2011	A1	Ia	sensitive	34_A1	34_A1	173	173	268	268	289	295	192	192	240	244	260	266	341	341	205	217	270	279	203	206	161	163	166	170	156	162	null	null		1	0	1	1	0	0	1	1	0	1	1	0	0	0
MP 1404	2011	A1	Ia	sensitive	34_A1	34_A1	173	173	268	268	289	295	192	192	240	244	260	266	341	341	205	217	270	279	203	206	161	165	166	170	156	162	null	null		1	1	1	1	1	1	1	0	0	1	1	1	1	1
MP 1405	2011	A1	Ia	sensitive	34_A1	34_A1	173	173	266	268	289	295	192	192	240	244	260	266	341	341	205	217	270	279	203	206	161	165	166	170	156	162	null	null		1	0	1	1	0	0	1	0	0	0	1	0	0	0
MP 1406	2011	A1	Ia	sensitive	34_A1	34_A1	173	173	268	268	289	299	192	192	240	244	260	266	341	341	205	217	270	279	203	206	163	165	166	170	156	162	null	null		1	1	1	1	0	1	1	0	0	1	1	1	0	0
MP 1407	2011	A1	Ia	sensitive	42	34_A1	173	175	268	268	289	295	192	192	240	244	260	266	341	341	205	217	270	279	203	206	161	165	166	170	162	164	null	null		1	0	1	1	0	0	1	1	0	1	1	0	0	0
MP 1408	2011	A1	Ia	intermediate	34_A1	34_A1	173	173	268	268	289	295	192	192	240	244	260	266	341	341	205	217	270	279	203	206	161	163	166	170	156	162	null	null		1	1	1	1	0	1	1	0	0	1	1	1	1	1
MP 1417	2011	A1	Ia	sensitive	34_A1	34_A1	173	173	268	268	289	295	192	192	240	244	260	266	341	341	205	217	270	279	206	206	161	165	166	170	156	162	null	null		1	1	1	1	1	1	1	0	0	1	1	1	1	1
MP 1418	2011	A2	Ia	resistant	13_A2		173	173	266	268	285	297	192	192	240	244	260	266	341	341	205	213	273	279	203	203	163	165	166	170	154	160	136	154		1	1	1	1	1	1	1	0	0	1	1	1	1	1
MP 1419	2011	A2	Ia	resistant	13_A2		173	173	266	268	285	297	192	192	240	244	260	266	341	341	205	213	273	279	203	203	163	165	166	170	154	160	136	148		1	1	1	1	1	1	1	1	1	1	1	1	1	1
MP 1470	2012	A2	IIa	sensitive	23		173	173	268	268	285	295	192	195	242	244	260	266	341	341	205	205	279	279	203	206	163	165	166	170	154	162	136	152		1	1	1	1	0	1	1	0	0	1	1	1	0	0
MP 1471	2012	A1	IIa	sensitive	48		173	173	268	268	289	295	192	192	242	244	260	266	341	356	205	205	273	279	203	203	163	165	168	168	162	198	136	154		1	0	1	1	0	0	1	1	0	0	1	0	0	0
MP 1472	2012	A2		not tested	excluded from analyses		173	173	268	268	0	0	192	192	0	0	260	266	0	0	0	0	273	279	206	206	163	165	166	170	0	0	136	154
MP 1473	2012	A1	Ia	sensitive	17		173	173	268	268	285	289	192	192	242	244	260	260	331	341	213	217	273	279	203	203	165	165	166	170	198	198	null	null		1	0	1	1	0	0	1	1	0	1	1	0	0	0
MP 1474	2012	A1	Ia	sensitive	17		173	173	268	268	285	289	192	192	242	244	260	260	331	341	213	217	273	279	203	203	165	165	166	170	198	198	null	null		1	0	1	1	0	0	1	0	0	1	1	0	0	0
MP 1475	2012	A1	Ia	sensitive	17		173	173	268	268	285	289	192	192	242	244	260	260	331	341	213	217	273	279	203	203	165	165	166	170	198	198	null	null		1	0	1	1	0	0	1	0	0	1	1	0	0	0
MP 1478	2012	A1	Ia	sensitive	5		173	173	258	268	285	293	192	195	242	244	260	266	331	356	213	217	270	279	203	206	163	163	166	170	148	198	118	154		1	0	1	1	0	0	1	1	0	1	1	0	0	0
MP 1479	2012	A1	Ia	sensitive	PL_32		173	173	268	268	285	293	192	195	244	244	260	260	331	356	213	217	273	279	203	206	161	163	166	170	162	198	118	118		1	0	1	1	1	0	1	0	0	0	1	0	1	0
MP 1480	2012	A1	Ia	sensitive	PL_32		173	173	268	268	285	293	192	195	244	244	260	260	331	356	213	217	273	279	203	206	161	163	166	170	162	198	118	118		1	0	1	1	1	0	1	1	0	1	1	0	1	0
MP 1481	2012	A1	Ia	sensitive	PL_32		173	173	268	268	285	293	192	195	244	244	260	260	331	356	213	217	273	279	203	206	161	163	166	170	162	198	118	118		1	0	1	1	1	1	1	0	0	1	1	1	1	0
MP 1482	2012	A1	Ia	intermediate	PL_32		173	173	268	268	285	293	192	195	244	244	260	260	331	356	213	217	273	279	203	206	161	165	166	170	162	198	118	118		1	0	1	1	1	0	1	0	0	0	1	0	0	0
MP 1483	2012	A2	Ia	sensitive	1		173	175	258	268	285	287	192	195	242	244	260	266	341	341	213	217	270	273	203	203	163	163	166	170	148	198	136	154		1	0	1	1	0	0	1	1	0	0	1	0	0	0
MP 1484	2012	A1	Ia	resistant	5		173	175	258	268	285	293	192	195	242	244	260	266	331	356	213	217	270	279	203	203	163	163	166	170	148	198	118	154		1	0	1	1	1	0	1	0	0	1	1	0	1	0
MP 1485	2012	A2	Ia	sensitive	1		173	175	258	268	285	287	192	195	242	244	260	266	341	341	213	217	270	273	203	203	163	163	166	170	148	198	136	154
MP 1486	2012	A1	Ia	sensitive	PL_32		173	173	268	268	285	293	192	195	244	244	260	260	331	356	213	217	273	279	203	206	163	163	166	170	162	198	118	118		1	0	1	1	0	0	1	1	0	1	1	0	0	0
MP 1487	2012	A2	Ia	sensitive	1		173	175	258	268	285	287	192	195	242	244	260	266	341	341	213	217	270	273	203	206	163	163	166	170	148	198	136	154		1	0	1	1	0	0	1	1	0	1	1	0	0	0
MP 1488	2012	A1	Ia	sensitive	37		173	173	268	268	285	285	192	195	244	244	260	260	331	356	213	217	279	279	203	206	161	163	166	170	162	198	118	118		1	0	1	1	1	0	1	0	0	1	1	0	0	0
MP 1490	2012	A1	Ia	resistant	PL_32		173	173	268	268	285	293	192	195	244	244	260	260	331	356	213	217	273	279	203	206	165	165	166	170	162	198	118	118		1	0	1	1	1	0	1	0	0	1	1	0	1	0
MP 1491	2012	A1	Ia	sensitive	24		173	175	268	268	285	289	192	192	242	244	260	260	341	356	205	217	279	279	203	203	163	165	166	170	142	198	136	136		1	0	1	1	0	0	1	1	0	1	1	0	0	1
MP 1492	2012	A1	Ia	resistant	PL_32		173	173	268	268	285	293	192	195	244	244	260	260	331	356	213	217	273	279	203	206	165	165	166	170	162	198	118	118
MP 1493	2012	A2	Ia	sensitive	1		173	175	258	268	285	287	192	195	242	244	260	266	341	341	213	217	270	273	203	203	163	163	166	170	148	198	136	154		1	0	1	1	0	0	1	1	0	1	1	0	0	0
MP 1494	2012	A1	Ia	sensitive	31		173	173	268	268	285	285	192	192	242	244	266	266	341	341	205	205	273	279	206	206	163	165	166	170	160	198	154	154		1	0	1	1	0	0	1	1	0	1	1	0	0	0
MP 1495	2012	A1	Ia	sensitive	31		173	173	268	268	285	285	192	192	242	244	266	266	341	341	205	205	279	279	206	206	163	163	166	170	162	198	154	154
MP 1496	2012	A2	Ia	sensitive	1		173	175	258	268	285	287	192	195	242	244	260	266	341	341	213	217	270	273	203	203	163	163	166	170	148	198	136	154		1	0	1	1	0	0	1	0	0	0	1	0	0	1
MP 1497	2012	A1	Ia	sensitive	PL_32		173	173	268	268	285	293	192	195	244	244	260	260	331	356	213	217	273	279	203	206	165	165	166	170	162	198	118	118		1	0	1	1	1	0	1	0	0	1	1	0	1	0
MP 1498	2012	A1	Ia	sensitive	PL_32		173	173	268	268	285	293	192	195	244	244	260	260	331	356	213	217	273	279	203	206	161	163	166	170	162	198	118	118		1	0	1	1	1	0	1	0	0	1	1	0	1	0
MP 1609	2013	A1	IIa	resistant	77		175	175	266	268	289	293	192	192	244	244	260	266	341	356	205	213	270	273	203	206	161	163	166	170	162	198	154	154		1	1	1	1	1	1	1	0	0	1	1	1	1	0
MP 1610	2013	A1	Ia	sensitive	71	34_A1	173	173	268	268	293	295	192	192	240	244	266	266	341	341	205	217	270	279	203	206	161	165	0	0	156	156	null	null		1	0	1	1	1	0	1	1	0	1	1	0	0	0
MP 1611	2013	A1	Ia	sensitive	34_A1	34_A1	173	173	268	270	291	295	192	192	240	244	260	266	341	341	205	217	270	279	203	206	161	165	166	170	156	162	null	null		1	1	1	1	0	1	1	0	0	1	1	1	0	0
MP 1612	2013	A1	IIa	resistant	77		175	175	266	268	289	293	0	0	244	244	260	266	341	356	205	213	270	273	203	203	161	163	166	170	162	202	154	154		1	0	1	1	1	0	1	0	0	1	1	0	1	0
MP 1613	2013	A1	IIa	resistant	77		175	175	266	268	289	293	192	192	244	244	260	266	341	356	205	213	270	273	203	203	161	163	166	170	162	202	154	154		1	0	1	1	1	0	1	0	0	1	1	0	0	0
MP 1614	2013	A1	Ia	sensitive	34_A1	34_A1	173	173	268	268	289	295	192	192	240	244	260	266	341	341	205	217	270	279	203	206	161	165	166	170	156	162	null	null		1	0	1	1	0	0	1	0	0	1	1	0	0	0
MP 1615	2013	A1	Ia	sensitive	34_A1	34_A1	0	0	268	270	291	293	192	192	240	244	260	266	341	341	205	217	270	279	203	206	161	165	166	170	156	162	null	null		1	0	1	1	0	0	1	0	0	1	1	0	0	0
MP 1616	2013	A2	Ia	sensitive	60		173	173	268	268	289	289	192	195	244	244	260	260	341	356	205	213	279	279	203	206	165	165	0	0	162	162	null	null		1	1	1	1	1	1	1	0	0	1	1	1	0	0
MP 1617	2013	A1	Ia	sensitive	34_A1	34_A1	173	173	268	270	291	295	192	192	240	244	260	266	341	341	205	217	270	279	203	206	161	163	166	170	156	162	null	null		1	0	1	1	1	0	1	0	0	1	1	0	0	1
MP 1618	2013	A1	Ia	sensitive	34_A1	34_A1	173	173	268	270	291	295	192	192	240	244	266	266	341	341	205	217	270	279	203	206	161	165	166	170	156	162	null	null		1	0	1	1	0	0	1	1	0	1	1	0	0	0
MP 1619	2013	A1	IIa	sensitive	87		0	0	268	268	295	295	192	192	242	242	260	266	341	356	213	217	273	279	203	206	161	163	166	170	142	156	118	136		1	0	1	1	0	0	1	1	0	1	1	0	0	0
MP 1620	2013	A1	IIa	sensitive	61		173	173	268	268	289	295	192	192	244	244	260	266	341	356	205	213	270	279	203	203	163	163	166	170	142	202	118	118		1	1	1	1	1	1	1	0	0	1	1	1	0	0
MP 1621	2013	A1	IIa	sensitive	73		173	175	268	268	295	295	192	192	242	242	260	266	341	356	213	217	273	279	203	203	161	163	166	170	142	156	134	134		1	1	1	1	1	1	1	0	0	1	1	1	0	0
MP 1622	2013	A1	IIa	sensitive	74		173	175	268	268	295	295	192	192	242	242	260	266	341	356	213	217	273	279	203	206	161	163	166	170	142	156	134	134		1	1	1	1	0	1	1	1	0	1	1	1	0	0
MP 1623	2013	A1	Ia	sensitive	34_A1	34_A1	173	173	268	268	289	295	192	192	240	244	260	266	341	341	205	217	270	279	203	203	161	163	166	170	156	162	null	null		1	1	1	1	0	1	1	0	0	1	1	1	0	1
MP 1715	2014	A2	Ia	intermediate	13_A2		173	173	266	268	285	297	192	192	240	244	260	266	341	341	205	213	279	279	203	203	163	163	166	170	154	160	138	158		0	0	1	1	1	1	1	0	0	0	1	0	0
MP 1716	2014	A2	Ia	resistant	13_A2		173	173	266	268	285	295	192	192	240	244	260	266	341	341	205	213	273	279	203	206	161	165	166	170	154	160	138	158		1	1	1	1	1	1	1	1	0	1	1	1	1	1
MP 1717	2014	A2	Ia	sensitive	19		173	173	268	268	285	285	192	195	242	244	260	266	331	341	205	217	273	279	203	206	161	163	166	170	160	160	132	132		1	1	1	1	1	1	1	0	0	1	1	1	1	1
MP 1718	2014	A2	Ia	resistant	13_A2		173	173	266	268	285	297	192	192	240	244	260	266	341	341	205	213	273	279	203	206	161	165	166	170	160	160	138	158		1	1	1	1	1	1	1	1	0	1	1	1	1	1
MP 1719	2014	A2	Ia	resistant	70		173	175	268	268	293	295	192	192	242	244	260	266	331	341	205	213	273	273	203	206	161	161	166	170	162	162	134	134		1	1	1	1	1	1	1	0	0	0	1	1	0
MP 1720	2014	A1	IIa	sensitive	65		173	173	268	268	291	295	195	195	242	244	260	260	341	356	213	217	270	279	203	206	161	165	166	170	142	160	null	null		1	1	1	1	0	1	1	0	0	0	1	1	0	1
MP 1730	2014	A2	Ia	resistant	13_A2		173	173	266	268	285	297	192	192	240	244	260	266	341	341	205	213	273	279	203	203	163	165	166	170	160	160	138	158		1	1	1	1	1	1	1	1	0	1	1	1	1	1
MP 1731	2014	A1	Ia	sensitive	51	34_A1	173	173	268	268	289	295	192	192	242	244	260	266	341	341	205	217	270	279	203	203	161	165	166	170	160	160	null	null		1	1	1	1	0	1	1	1	0	1	1	1	0	1
MP 1733	2014	A1	Ia	sensitive	PL_41		173	173	268	268	289	295	192	192	240	244	260	266	341	341	205	217	270	279	203	203	161	163	166	170	160	162	null	null		1	0	1	1	0	0	1	0	0	1	1	0	0	1
MP 1734	2014	A2	Ia	resistant	13_A2		173	173	266	268	285	297	192	192	240	244	260	266	341	341	205	213	273	279	203	203	163	165	166	170	154	160	138	158		1	1	1	1	1	1	1	0	0	1	1	1	1	1
MP 1735	2014	A2	Ia	resistant	13_A2		173	173	266	268	285	297	192	192	240	244	260	266	341	341	205	213	273	279	203	206	161	165	166	170	160	160	134	162		1	1	1	1	1	1	1	1	1	1	1	1	1	1
MP 1736	2014	A1	Ia	sensitive	34_A1	34_A1	173	173	268	268	293	295	192	192	242	244	260	266	341	341	205	217	270	279	203	203	161	165	166	170	156	162	null	null		1	0	1	1	0	0	1	0	0	0	1	0	0	1
MP 1737	2014	A2	Ia	resistant	13_A2		173	173	266	268	285	297	192	192	240	244	260	266	341	341	205	213	273	279	203	203	161	165	166	170	154	160	134	162		1	1	1	1	1	1	1	1	1	1	1	1	1	1
MP 1738	2014	A1	Ia	sensitive	PL_41		173	173	268	268	289	295	192	192	240	244	260	266	341	341	205	217	270	279	203	206	161	165	166	170	160	162	null	null		1	0	1	1	0	0	1	0	0	1	1	0	1	0
MP 1739	2014	A1	Ia	sensitive	PL_41		173	173	268	268	289	295	192	192	240	242	260	266	341	341	205	217	270	279	203	206	161	163	166	170	160	160	null	null		1	0	1	1	0	0	1	0	0	1	1	0	0	0
MP 1740	2014	A2	IIa	resistant	26		173	173	268	268	285	293	192	192	242	242	260	260	341	356	213	217	279	279	203	203	165	165	166	170	156	202	154	154		1	0	1	0	0	0	1	1	0	1	1	0	1	0
MP 1741	2014	A2	Ia	resistant	13_A2		173	173	266	268	285	297	192	192	240	244	260	266	341	341	205	213	273	279	203	203	161	165	166	170	160	160	138	158		1	1	1	1	1	1	1	1	0	1	1	1	1	1
MP 1742	2014	A1	IIa	sensitive	21		173	173	268	268	285	293	192	192	242	242	260	266	341	356	205	217	270	279	203	206	163	163	168	168	156	162	134	138
MP 1743	2014	A1	Ia	intermediate	6		173	173	258	272	285	289	192	192	244	244	266	266	341	341	217	217	270	270	203	203	0	0	166	170	142	156	158	158		1	1	1	1	0	1	1	1	0	1	1	1	0	0
MP 1744	2014	A2	Ia	intermediate	13_A2		173	173	266	268	285	295	192	192	240	244	260	266	341	341	205	213	273	279	203	206	163	163	166	170	160	160	134	162		1	1	1	1	1	1	1	0	1	1	1	1	1	1
MP 1745	2014	A1	Ia	sensitive	PL_41		173	173	268	268	289	295	192	192	240	244	260	266	341	341	205	217	270	279	203	206	161	165	166	170	160	160	null	null		1	0	1	1	0	0	1	0	0	0	1	0	0	0
MP 1746	2014	A1	Ia	sensitive	PL_41		173	173	268	268	289	295	192	192	240	244	260	266	341	341	205	217	270	279	203	203	161	165	166	170	160	162	null	null		1	0	1	1	0	0	1	0	0	0	0	0	0
MP 1747	2014	A1	Ia	sensitive	PL_41		173	173	268	268	289	295	192	192	0	0	260	266	341	341	217	217	270	279	203	203	161	163	166	170	160	162	null	null
MP 1748	2014	A2	Ia	intermediate	13_A2		173	173	266	268	285	297	192	192	240	240	260	266	341	341	205	213	273	279	203	206	163	163	166	170	154	160	134	162		1	1	1	1	1	1	1	1	0	1	1	1	1	1
MP 1749	2014	A1	Ia	sensitive	68		173	175	268	268	291	295	192	192	244	244	260	266	331	341	213	217	279	279	203	206	0	0	166	170	156	156	134	134		1	1	1	1	0	1	1	0	0	1	1	1	0	1
MP 1757	2014	A2	Ia	resistant	15		173	175	268	268	285	285	192	192	240	244	260	266	341	341	213	217	273	279	203	203	163	163	166	170	160	200	null	null		1	0	1	1	0	0	1	1	0	1	1	0	0	0
MP 1758	2014	A1	Ia	sensitive	45		173	173	268	268	289	295	192	192	242	244	260	260	331	341	213	217	279	279	203	206	0	0	168	168	156	156	138	138		1	1	1	1	1	1	1	1	0	1	1	1	0	1
MP 1759	2014	A1	Ia	sensitive	45		173	173	268	268	289	295	192	192	242	244	260	260	331	341	213	217	279	279	203	206	0	0	168	168	156	202	138	138		1	1	1	1	1	1	1	1	0	1	1	1	0	1
MP 1760	2014	A2	Ia	sensitive	38		173	173	268	268	287	295	192	192	244	244	260	266	341	356	213	213	270	270	203	206	165	165	168	168	160	162	132	154		1	1	1	1	0	1	1	1	1	1	1	1	1	1
MP 1761	2014	A1	Ia	sensitive	45		173	173	268	268	289	295	192	192	242	244	260	260	331	341	213	217	279	279	203	203	0	0	168	168	156	202	138	138		1	1	1	1	1	1	1	1	0	0	1	1	0	1
MP 1762	2014	A1	Ia	sensitive	52		173	173	268	268	289	299	192	192	242	244	260	260	341	356	213	213	270	270	203	203	165	165	168	168	154	202	null	null		1	0	1	1	0	0	1	0	0	0	0	0	0	0
MP 1800	2014	A2	Ia	resistant	15		173	175	268	268	285	285	192	192	240	244	260	266	341	341	213	217	273	279	203	206	161	163	166	170	160	202	null	null		1	1	1	1	0	1	1	1	0	1	1	1	0	1
[truncated: 4 more columns]
