# Supplementary material for: Population Structure of Phytophthora infestans from a Single Location in Poland Over a Long Period of Time in Context of Weather Conditions
Source: Microb Ecol. 2020 Oct 29;81(3):746–57. doi: 10.1007/s00248-020-01630-6 (PMC7982385; doi:10.1007/s00248-020-01630-6)
Supplement: Supplementary file 3 — (XLSX 36 kb) [file 248_2020_1630_MOESM3_ESM.xlsx]

## Sheet: Kruskal-Wallis test
	Mating type	Kruskal-Wallis test: H ( 10, N= 235) =32,15871 p =,0004
		2000-2004	2005	2006	2007	2008	2009	2010	2011	2012	2013	2014
	2000-2004		0.265324	1.08292	0.307952	0.77456	0.864189	1.21765	0.466917	0.264979	0.76904	1.62953
	2005	0.265324		1.39944	0.124347	0.528158	0.650044	1.59175	0.217626	0.575526	0.55852	2.06172
	2006	1.08292	1.39944		1.12378	1.96641	1.9213	0.0134964	1.5841	0.915304	1.78337	0.352804
	2007	0.307952	0.124347	1.12378		0.215766	0.338747	1.20101	0.025863	0.512948	0.287689	1.47935
	2008	0.77456	0.528158	1.96641	0.215766		0.208535	2.27557	0.285432	1.17533	0.134554	2.84993
	2009	0.864189	0.650044	1.9213	0.338747	0.208535		2.14953	0.439451	1.20445	0.0549314	2.60725
	2010	1.21765	1.59175	0.0134964	1.20101	2.27557	2.14953		1.79525	1.05371	1.9757	0.388506
	2011	0.466917	0.217626	1.5841	0.025863	0.285432	0.439451	1.79525		0.792745	0.359756	2.26932
	2012	0.264979	0.575526	0.915304	0.512948	1.17533	1.20445	1.05371	0.792745		1.0798	1.51065
	2013	0.76904	0.55852	1.78337	0.287689	0.134554	0.0549314	1.9757	0.359756	1.0798		2.39349
	2014	1.62953	2.06172	0.352804	1.47935	2.84993	2.60725	0.388506	2.26932	1.51065	2.39349
	Mitochondrial haplotype	Kruskal-Wallis test: H ( 10, N= 234) =33,28250 p =,0002
		2000-2004	2005	2006	2007	2008	2009	2010	2011	2012	2013	2014
	2000-2004		0.0133633	0	1.07051	1.52732	0.651335	0.362221	1.5742	1.17722	0.841865	1.15389
	2005	0.0133633		0.0133633	1.10444	1.68386	0.692886	0.41328	1.70789	1.28016	0.918949	1.26679
	2006	0	0.0133633		1.07051	1.52732	0.651335	0.362221	1.5742	1.17722	0.841865	1.15389
	2007	1.07051	1.10444	1.07051		0.118011	0.611068	1.36868	0	0.304151	1.66976	0.364221
	2008	1.52732	1.68386	1.52732	0.118011		0.804343	2.14913	0.190286	0.32395	2.42195	0.441998
	2009	0.651335	0.692886	0.651335	0.611068	0.804343		1.08097	0.906361	0.484572	1.48314	0.427748
	2010	0.362221	0.41328	0.362221	1.36868	2.14913	1.08097		2.12848	1.71099	0.564481	1.72398
	2011	1.5742	1.70789	1.5742	0	0.190286	0.906361	2.12848		0.472996	2.40878	0.585053
	2012	1.17722	1.28016	1.17722	0.304151	0.32395	0.484572	1.71099	0.472996		2.04624	0.0890317
	2013	0.841865	0.918949	0.841865	1.66976	2.42195	1.48314	0.564481	2.40878	2.04624		2.05977
	2014	1.15389	1.26679	1.15389	0.364221	0.441998	0.427748	1.72398	0.585053	0.0890317	2.05977
	Resistance to metalaxyl	Kruskal-Wallis test: H ( 10, N= 229) =17,92093 p =,0563
		2000-2004	2005	2006	2007	2008	2009	2010	2011	2012	2013	2014
	2000-2004		0.470711	0.933543	0.378666	0.621799	1.33835	1.03366	0.709272	0.600059	0.798261	2.53666
	2005	0.470711		0.496659	0.031315	0.095046	0.885603	0.541149	0.225411	0.100754	0.359729	2.04592
	2006	0.933543	0.496659		0.344516	0.462981	0.342523	0.020951	0.301477	0.431352	0.129523	1.34541
	2007	0.378666	0.031315	0.344516		0.032504	0.622863	0.352781	0.130776	0.039332	0.241193	1.3869
	2008	0.621799	0.095046	0.462981	0.032504		0.900698	0.517937	0.157041	0.012421	0.311102	2.27802
	2009	1.33835	0.885603	0.342523	0.622863	0.900698		0.409516	0.6944	0.84312	0.477805	1.02249
	2010	1.03366	0.541149	0.020951	0.352781	0.517937	0.409516		0.321919	0.473889	0.12386	1.60285
	2011	0.709272	0.225411	0.301477	0.130776	0.157041	0.6944	0.321919		0.136597	0.160232	1.88459
	2012	0.600059	0.100754	0.431352	0.039332	0.012421	0.84312	0.473889	0.136597		0.286541	2.105
	2013	0.798261	0.359729	0.129523	0.241193	0.311102	0.477805	0.12386	0.160232	0.286541		1.49655
	2014	2.53666	2.04592	1.34541	1.3869	2.27802	1.02249	1.60285	1.88459	2.105	1.49655
	Differential with R1 gene	Kruskal-Wallis test: H ( 10, N= 226) =8,451287 p =,5848
		2000-2004	2005	2006	2007	2008	2009	2010	2011	2012	2013	2014
	2000-2004		0	0.300594	0	0	0	0	0	0	0	0.193222
	2005	0		0.317842	0	0	0	0	0	0	0	0.207858
	2006	0.300594	0.317842		0.226371	0.338731	0.286978	0.323387	0.314816	0.314816	0.286978	0.145115
	2007	0	0	0.226371		0	0	0	0	0	0	0.137243
	2008	0	0	0.338731	0		0	0	0	0	0	0.226684
	2009	0	0	0.286978	0	0		0	0	0	0	0.182172
	2010	0	0	0.323387	0	0	0		0	0	0	0.212731
	2011	0	0	0.314816	0	0	0	0		0	0	0.205235
	2012	0	0	0.314816	0	0	0	0	0		0	0.205235
	2013	0	0	0.286978	0	0	0	0	0	0		0.182172
	2014	0.193222	0.207858	0.145115	0.137243	0.226684	0.182172	0.212731	0.205235	0.205235	0.182172
	Differential with R2 gene	Kruskal-Wallis test: H ( 10, N= 226) =51,83080 p =,0000
		2000-2004	2005	2006	2007	2008	2009	2010	2011	2012	2013	2014
	2000-2004		2.26504	3.65663	3.46403	1.83298	1.43442	1.62227	1.13098	4.60668	2.09645	1.29385
	2005	2.26504		1.63788	1.92325	0.631956	0.636748	0.731413	1.18488	2.51931	0.060643	1.18005
	2006	3.65663	1.63788		0.682118	2.32114	2.07538	2.33869	2.71652	0.704283	1.42202	2.80301
	2007	3.46403	1.92325	0.682118		2.40367	2.27538	2.43565	2.7274	0.181827	1.76974	2.757
	2008	1.83298	0.631956	2.32114	2.40367		0.123259	0.144496	0.652076	3.33647	0.616397	0.607144
	2009	1.43442	0.636748	2.07538	2.27538	0.123259		0	0.424156	2.87483	0.633853	0.365955
	2010	1.62227	0.731413	2.33869	2.43565	0.144496	0		0.485849	3.29298	0.708669	0.427344
	2011	1.13098	1.18488	2.71652	2.7274	0.652076	0.424156	0.485849		3.66371	1.11537	0.093701
	2012	4.60668	2.51931	0.704283	0.181827	3.33647	2.87483	3.29298	3.66371		2.18362	3.84175
	2013	2.09645	0.060643	1.42202	1.76974	0.616397	0.633853	0.708669	1.11537	2.18362		1.09787
	2014	1.29385	1.18005	2.80301	2.757	0.607144	0.365955	0.427344	0.093701	3.84175	1.09787
	Differential with R3 gene	Kruskal-Wallis test: H ( 10, N= 226) =14,06667 p =,1700
		2000-2004 - R:114,00	2005 - R:114,00	2006 - R:114,00	2007 - R:114,00	2008 - R:114,00	2009 - R:106,47	2010 - R:114,00	2011 - R:114,00	2012 - R:114,00	2013 - R:114,00	2014 - R:114,00
	2000-2004		0	0	0	0	0.329561	0	0	0	0	0
	2005	0		0	0	0	0.347159	0	0	0	0	0
	2006	0	0		0	0	0.325241	0	0	0	0	0
	2007	0	0	0		0	0.251706	0	0	0	0	0
	2008	0	0	0	0		0.368199	0	0	0	0	0
	2009	0.329561	0.347159	0.325241	0.251706	0.368199		0.352774	0.344086	0.344086	0.31553	0.364343
	2010	0	0	0	0	0	0.352774		0	0	0	0
	2011	0	0	0	0	0	0.344086	0		0	0	0
	2012	0	0	0	0	0	0.344086	0	0		0	0
	2013	0	0	0	0	0	0.31553	0	0	0		0
	2014	0	0	0	0	0	0.364343	0	0	0	0
	Differential with R4 gene	Kruskal-Wallis test: H ( 10, N= 226) =8,451287 p =,5848
		2000-2004	2005	2006	2007	2008	2009	2010	2011	2012	2013	2014
	2000-2004		0	0.300594	0	0	0	0	0	0	0	0.193222
	2005	0		0.317842	0	0	0	0	0	0	0	0.207858
	2006	0.300594	0.317842		0.226371	0.338731	0.286978	0.323387	0.314816	0.314816	0.286978	0.145115
	2007	0	0	0.226371		0	0	0	0	0	0	0.137243
	2008	0	0	0.338731	0		0	0	0	0	0	0.226684
	2009	0	0	0.286978	0	0		0	0	0	0	0.182172
	2010	0	0	0.323387	0	0	0		0	0	0	0.212731
	2011	0	0	0.314816	0	0	0	0		0	0	0.205235
	2012	0	0	0.314816	0	0	0	0	0		0	0.205235
	2013	0	0	0.286978	0	0	0	0	0	0		0.182172
	2014	0.193222	0.207858	0.145115	0.137243	0.226684	0.182172	0.212731	0.205235	0.205235	0.182172
	Differential with R5 gene	Kruskal-Wallis test: H ( 10, N= 226) =43,09897 p =,0000
		2000-2004	2005	2006	2007	2008	2009	2010	2011	2012	2013	2014
	2000-2004		2.82464	0.771583	2.16502	2.04927	2.42747	1.77201	0.303434	0.799963	0.11034	0.323462
	2005	2.82464		3.59502	0.174841	1.04305	0.121285	1.18071	2.65736	2.12819	2.56215	2.85935
	2006	0.771583	3.59502		2.72847	2.88122	3.13229	2.57256	1.10673	1.59542	0.845526	1.17727
	2007	2.16502	0.174841	2.72847		0.86422	0.25282	0.974259	2.00009	1.63644	2.02256	2.06775
	2008	2.04927	1.04305	2.88122	0.86422		0.782575	0.209814	1.83182	1.26203	1.80622	1.99633
	2009	2.42747	0.121285	3.13229	0.25282	0.782575		0.92127	2.24645	1.77517	2.21849	2.37871
	2010	1.77201	1.18071	2.57256	0.974259	0.209814	0.92127		1.54392	1.00409	1.55907	1.66664
	2011	0.303434	2.65736	1.10673	2.00009	1.83182	2.24645	1.54392		0.523387	0.172804	0
	2012	0.799963	2.12819	1.59542	1.63644	1.26203	1.77517	1.00409	0.523387		0.644088	0.562208
	2013	0.11034	2.56215	0.845526	2.02256	1.80622	2.21849	1.55907	0.172804	0.644088		0.182978
	2014	0.323462	2.85935	1.17727	2.06775	1.99633	2.37871	1.66664	0	0.562208	0.182978
	Differential with R6 gene	Kruskal-Wallis test: H ( 10, N= 226) =32,79906 p =,0003
		2000-2004	2005	2006	2007	2008	2009	2010	2011	2012	2013	2014
	2000-2004		2.12241	1.87036	1.90914	1.07947	0.878829	0.99392	0.521805	3.73502	1.53795	0.450852
	2005	2.12241		0.110554	0.422744	1.27988	1.08676	1.24833	1.68359	1.74086	0.392441	1.92495
	2006	1.87036	0.110554		0.485081	1.04795	0.918329	1.03484	1.44529	1.71718	0.267846	1.64091
	2007	1.90914	0.422744	0.485081		1.27584	1.18661	1.2702	1.57751	0.775825	0.683203	1.70573
	2008	1.07947	1.27988	1.04795	1.27584		0.034519	0.040466	0.549554	3.13778	0.701879	0.722555
	2009	0.878829	1.08676	0.918329	1.18661	0.034519		0	0.422287	2.62756	0.631061	0.546515
	2010	0.99392	1.24833	1.03484	1.2702	0.040466	0		0.483709	3.00975	0.705548	0.638192
	2011	0.521805	1.68359	1.44529	1.57751	0.549554	0.422287	0.483709		3.38703	1.11046	0.111946
	2012	3.73502	1.74086	1.71718	0.775825	3.13778	2.62756	3.00975	3.38703		1.93939	3.7502
	2013	1.53795	0.392441	0.267846	0.683203	0.701879	0.631061	0.705548	1.11046	1.93939		1.2752
	2014	0.450852	1.92495	1.64091	1.70573	0.722555	0.546515	0.638192	0.111946	3.7502	1.2752
	Differential with R7 gene	Kruskal-Wallis test: H ( 10, N= 226) =9,105050 p =,5222
		2000-2004	2005	2006	2007	2008	2009	2010	2011	2012	2013	2014
	2000-2004		0	0	0	0.183307	0.329561	0	0	0	0	0
	2005	0		0	0	0.197565	0.347159	0	0	0	0	0
	2006	0	0		0	0.179951	0.325241	0	0	0	0	0
	2007	0	0	0		0.129433	0.251706	0	0	0	0	0
	2008	0.183307	0.197565	0.179951	0.129433		0.195606	0.20233	0.195003	0.195003	0.172593	0.212516
	2009	0.329561	0.347159	0.325241	0.251706	0.195606		0.352774	0.344086	0.344086	0.31553	0.364343
	2010	0	0	0	0	0.20233	0.352774		0	0	0	0
	2011	0	0	0	0	0.195003	0.344086	0		0	0	0
	2012	0	0	0	0	0.195003	0.344086	0	0		0	0
	2013	0	0	0	0	0.172593	0.31553	0	0	0		0
	2014	0	0	0	0	0.212516	0.364343	0	0	0	0
	Differential with R8 gene	Kruskal-Wallis test: H ( 10, N= 225) =18,03336 p =,0544
		2000-2004	2005	2006	2007	2008	2009	2010	2011	2012	2013	2014
	2000-2004		0.729572	1.08547	0.954562	0.814688	0.153962	1.05603	0.87882	0.357021	0.604189	0.837288
	2005	0.729572		1.86558	1.51689	1.71794	0.83916	1.92449	1.70649	0.389399	1.32825	0.072298
	2006	1.08547	1.86558		0.129354	0.423409	0.865161	0.129354	0.271884	1.48821	0.440028	2.03159
	2007	0.954562	1.51689	0.129354		0.443765	0.800008	0.230942	0.336188	1.24131	0.46745	1.60769
	2008	0.814688	1.71794	0.423409	0.443765		0.577858	0.323724	0.141819	1.27637	0.092049	1.92679
	2009	0.153962	0.83916	0.865161	0.800008	0.577858		0.813568	0.656494	0.492371	0.420768	0.940759
	2010	1.05603	1.92449	0.129354	0.230942	0.323724	0.813568		0.161235	1.50486	0.35277	2.12729
	2011	0.87882	1.70649	0.271884	0.336188	0.141819	0.656494	0.161235		1.30269	0.203321	1.88441
	2012	0.357021	0.389399	1.48821	1.24131	1.27637	0.492371	1.50486	1.30269		0.969687	0.485096
	2013	0.604189	1.32825	0.440028	0.46745	0.092049	0.420768	0.35277	0.203321	0.969687		1.45736
	2014	0.837288	0.072298	2.03159	1.60769	1.92679	0.940759	2.12729	1.88441	0.485096	1.45736
	Differential with R9 gene	Kruskal-Wallis test: H ( 10, N= 224) =17,73637 p =,0596
		2000-2004	2005	2006	2007	2008	2009	2010	2011	2012	2013	2014
	2000-2004		0.477533	0.901763	0	1.54575	0.329554	1.11814	0.741497	0	0	0.772873
	2005	0.477533		0.483663	0.348135	1.12061	0.105655	0.676164	0.28632	0.503923	0.452807	0.289188
	2006	0.901763	0.483663		0.6791	0.513473	0.535681	0.129352	0.214643	0.944429	0.860916	0.245574
	2007	0	0.348135	0.6791		1.09792	0.251701	0.80829	0.543067	0	0	0.54896
	2008	1.54575	1.12061	0.513473	1.09792		1.09301	0.425453	0.802266	1.64185	1.45734	0.892437
	2009	0.329554	0.105655	0.535681	0.251701	1.09301		0.705534	0.359719	0.344079	0.315524	0.364336
	2010	1.11814	0.676164	0.129352	0.80829	0.425453	0.705534		0.376211	1.18238	1.0583	0.425453
	2011	0.741497	0.28632	0.214643	0.543067	0.802266	0.359719	0.376211		0.781607	0.703798	0.018657
	2012	0	0.503923	0.944429	0	1.64185	0.344079	1.18238	0.781607		0	0.820923
	2013	0	0.452807	0.860916	0	1.45734	0.315524	1.0583	0.703798	0		0.728672
	2014	0.772873	0.289188	0.245574	0.54896	0.892437	0.364336	0.425453	0.018657	0.820923	0.728672
	Differential with R10 gene	Kruskal-Wallis test: H ( 10, N= 226) =14,03507 p =,1714
		2000-2004	2005	2006	2007	2008	2009	2010	2011	2012	2013	2014
	2000-2004		0.453008	0.067094	0.866008	0.312901	0.772378	0.574033	0.717208	0.027585	1.1034	0.258769
	2005	0.453008		0.37477	1.22389	0.184262	1.24317	1.10757	1.2424	0.448645	1.59187	0.23601
	2006	0.067094	0.37477		0.909491	0.231566	0.826309	0.636643	0.776149	0.043119	1.15299	0.179393
	2007	0.866008	1.22389	0.909491		1.14542	0.25282	0.48713	0.363654	0.909134	0	1.1028
	2008	0.312901	0.184262	0.231566	1.14542		1.15755	1.01014	1.1559	0.301211	1.52737	0.059179
	2009	0.772378	1.24317	0.826309	0.25282	1.15755		0.283468	0.125676	0.832602	0.316927	1.09787
	2010	0.574033	1.10757	0.636643	0.48713	1.01014	0.283468		0.172746	0.637002	0.637803	0.940156
	2011	0.717208	1.2424	0.776149	0.363654	1.1559	0.125676	0.172746		0.785081	0.471284	1.08693
	2012	0.027585	0.448645	0.043119	0.909134	0.301211	0.832602	0.637002	0.785081		1.17821	0.243623
	2013	1.1034	1.59187	1.15299	0	1.52737	0.316927	0.637803	0.471284	1.17821		1.46382
	2014	0.258769	0.23601	0.179393	1.1028	0.059179	1.09787	0.940156	1.08693	0.243623	1.46382
	Differential with R11 gene	Kruskal-Wallis test: H ( 10, N= 225) =13,35281 p =,2046
		2000-2004	2005	2006	2007	2008	2009	2010	2011	2012	2013	2014
	2000-2004		0.720388	0.539133	0.869849	0.421375	0.775803	0.576578	1.21912	1.21912	1.10829	0.90971
	2005	0.720388		0.144369	0.365266	0.37842	0.126233	0.173512	0.525708	0.525708	0.473374	0.150587
	2006	0.539133	0.144369		0.456762	0.193874	0.250922	0.01305	0.635222	0.635222	0.579051	0.292806
	2007	0.869849	0.365266	0.456762		0.63105	0.253941	0.48929	0	0	0	0.276923
	2008	0.421375	0.37842	0.193874	0.63105		0.470011	0.202615	0.950739	0.950739	0.841479	0.578731
	2009	0.775803	0.126233	0.250922	0.253941	0.470011		0.284725	0.347141	0.347141	0.318332	0
	2010	0.576578	0.173512	0.01305	0.48929	0.202615	0.284725		0.715739	0.715739	0.640631	0.343391
	2011	1.21912	0.525708	0.635222	0	0.950739	0.347141	0.715739		0	0	0.414114
	2012	1.21912	0.525708	0.635222	0	0.950739	0.347141	0.715739	0		0	0.414114
	2013	1.10829	0.473374	0.579051	0	0.841479	0.318332	0.640631	0	0		0.367578
	2014	0.90971	0.150587	0.292806	0.276923	0.578731	0	0.343391	0.414114	0.414114	0.367578
	Cultivar Bzura	Kruskal-Wallis test: H ( 10, N= 199) =32,52912 p =,0003
		2000-2004	2005	2006	2007	2008	2009	2010	2011	2012	2013	2014
	2000-2004		1.82116	0.029112	0.908703	0.088014	0.218564	0.138232	0.124261	1.73966	0.437127	0.233654
	2005	1.82116		2.42821	0.959834	2.80439	2.67685	2.4389	2.72277	0.388967	1.87379	2.9697
	2006	0.029112	2.42821		1.15182	0.190373	0.360417	0.168306	0.236509	2.62316	0.595409	0.420578
	2007	0.908703	0.959834	1.15182		1.37661	1.40899	1.08593	1.36801	0.760004	0.66927	1.5365
	2008	0.088014	2.80439	0.190373	1.37661		0.225431	0.412263	0.069464	3.26481	0.856639	0.277576
	2009	0.218564	2.67685	0.360417	1.40899	0.225431		0.552927	0.153213	2.91105	0.927287	0
	2010	0.138232	2.4389	0.168306	1.08593	0.412263	0.552927		0.442255	2.71671	0.483811	0.666855
	2011	0.124261	2.72277	0.236509	1.36801	0.069464	0.153213	0.442255		3.06273	0.857993	0.182772
	2012	1.73966	0.388967	2.62316	0.760004	3.26481	2.91105	2.71671	3.06273		1.89984	3.47267
	2013	0.437127	1.87379	0.595409	0.66927	0.856639	0.927287	0.483811	0.857993	1.89984		1.07074
	2014	0.233654	2.9697	0.420578	1.5365	0.277576	0	0.666855	0.182772	3.47267	1.07074
	Cultivar Sárpo Mira	Kruskal-Wallis test: H ( 10, N= 177) =26,37618 p =,0033
		2000-2004	2005	2006	2007	2008	2009	2010	2011	2012	2013	2014
	2000-2004		0	0	0.546182	0.785678	0	1.26921	2.06002	1.10924	0.445956	1.54943
	2005	0		0	0.514945	0.712425	0	1.15462	1.87764	1.01104	0.409237	1.40608
	2006	0	0		0.412875	0.518365	0	0.846141	1.38191	0.744103	0.305923	1.02485
	2007	0.546182	0.514945	0.412875		0.067344	0.668933	0.564094	1.36278	0.412005	0.222978	0.834307
	2008	0.785678	0.712425	0.518365	0.067344		1.20742	0.913973	2.32089	0.620086	0.471467	1.45839
	2009	0	0	0	0.668933	1.20742		1.90382	3.04799	1.64123	0.630676	2.36679
	2010	1.26921	1.15462	0.846141	0.564094	0.913973	1.90382		1.3643	0.247078	1.1987	0.467722
	2011	2.06002	1.87764	1.38191	1.36278	2.32089	3.04799	1.3643		1.56229	2.36024	0.96961
	2012	1.10924	1.01104	0.744103	0.412005	0.620086	1.64123	0.247078	1.56229		0.953475	0.708561
	2013	0.445956	0.409237	0.305923	0.222978	0.471467	0.630676	1.1987	2.36024	0.953475		1.63855
	2014	1.54943	1.40608	1.02485	0.834307	1.45839	2.36679	0.467722	0.96961	0.708561	1.63855
	Cultivar Biogold	Kruskal-Wallis test: H ( 10, N= 170) =38,10237 p =,0000
		2000-2004	2005	2006	2007	2008	2009	2010	2011	2012	2013	2014
	2000-2004		1.03583	0.207628	1.14752	0.427914	0.333431	0.235578	0.618466	1.08376	0.897054	1.21577
	2005	1.03583		1.00294	0	1.69825	1.53201	1.07218	1.82817	0.290533	0.411597	2.40177
	2006	0.207628	1.00294		1.06377	0.043991	0	0.393384	0.184482	0.962221	0.846139	0.570666
	2007	1.14752	0	1.06377		2.02445	1.78004	1.26863	2.14761	0.342886	0.479496	2.85102
	2008	0.427914	1.69825	0.043991	2.02445		0.100062	1.19092	0.362813	2.68169	2.138	1.47765
	2009	0.333431	1.53201	0	1.78004	0.100062		0.860916	0.389364	2.07863	1.71402	1.26981
	2010	0.235578	1.07218	0.393384	1.26863	1.19092	0.860916		1.38943	1.42675	1.05556	2.5227
	2011	0.618466	1.82817	0.184482	2.14761	0.362813	0.389364	1.38943		2.70697	2.24118	0.938587
	2012	1.08376	0.290533	0.962221	0.342886	2.68169	2.07863	1.42675	2.70697		0.220092	3.93034
	2013	0.897054	0.411597	0.846139	0.479496	2.138	1.71402	1.05556	2.24118	0.220092		3.27655
	2014	1.21577	2.40177	0.570666	2.85102	1.47765	1.26981	2.5227	0.938587	3.93034	3.27655
	Differential with Rpi-phu1 gene	Kruskal-Wallis test: H ( 10, N= 166) =11,67616 p =,3073
		2000-2004	2005	2006	2007	2008	2009	2010	2011	2012	2013	2014
	2000-2004		0	0	0	0.349547	0.23533	0	0	0.472439	0	0
	2005	0		0	0	0.317079	0.216253	0	0	0.430611	0	0
	2006	0	0		0	0.230903	0.16219	0	0	0.316921	0	0
	2007	0	0	0		0.377699	0.251263	0	0	0.508205	0	0
	2008	0.349547	0.317079	0.230903	0.377699		0.142401	0.535597	0.604289	0.235336	0.535597	0.657759
	2009	0.23533	0.216253	0.16219	0.251263	0.142401		0.329925	0.358615	0.326014	0.329925	0.378794
	2010	0	0	0	0	0.535597	0.329925		0	0.699016	0	0
	2011	0	0	0	0	0.604289	0.358615	0		0.776296	0	0
	2012	0.472439	0.430611	0.316921	0.508205	0.235336	0.326014	0.699016	0.776296		0.699016	0.833875
	2013	0	0	0	0	0.535597	0.329925	0	0	0.699016		0
	2014	0	0	0	0	0.657759	0.378794	0	0	0.833875	0
	Differential with Rpi-rzc1 gene	Kruskal-Wallis test: H ( 10, N= 170) =4,666667 p =,9123
		2000-2004	2005	2006	2007	2008	2009	2010	2011	2012	2013	2014
	2000-2004		0	0	0	0	0	0	0	0	0	0.119173
	2005	0		0	0	0	0	0	0	0	0	0.108148
	2006	0	0		0	0	0	0	0	0	0	0.078825
	2007	0	0	0		0	0	0	0	0	0	0.128721
	2008	0	0	0	0		0	0	0	0	0	0.217006
	2009	0	0	0	0	0		0	0	0	0	0.177854
	2010	0	0	0	0	0	0		0	0	0	0.207708
	2011	0	0	0	0	0	0	0		0	0	0.205086
	2012	0	0	0	0	0	0	0	0		0	0.205086
	2013	0	0	0	0	0	0	0	0	0		0.18204
	2014	0.119173	0.108148	0.078825	0.128721	0.217006	0.177854	0.207708	0.205086	0.205086	0.18204
	Differential with Rpi-mch1 gene	Kruskal-Wallis test: H ( 10, N= 143) =13,25219 p =,2099
		2000-2004	2005	2006	2007	2008	2009	2010	2011	2012	2013	2014
	2000-2004		1.89077	0.412599	0.618899	0	0.28397	0.365007	1.04516	0.253372	1.11414	0.952857
	2005	1.89077		1.89077	0.945384	1.89077	1.93785	1.95604	1.40223	2.03961	1.27357	1.52023
	2006	0.412599	1.89077		0.863013	0.412599	0.652377	0.712568	1.16853	0.637377	1.22288	1.10295
	2007	0.618899	0.945384	0.863013		0.618899	0.489282	0.45808	0	0.531148	0.07643	0.078782
	2008	0	1.89077	0.412599	0.618899		0.28397	0.365007	1.04516	0.253372	1.11414	0.952857
	2009	0.28397	1.93785	0.652377	0.489282	0.28397		0.094879	1.08184	0.065566	1.15012	0.964962
	2010	0.365007	1.95604	0.712568	0.45808	0.365007	0.094879		1.1324	0.183015	1.19089	1.01089
	2011	1.04516	1.40223	1.16853	0	1.04516	1.08184	1.1324		1.30104	0.171823	0.204973
	2012	0.253372	2.03961	0.637377	0.531148	0.253372	0.065566	0.183015	1.30104		1.34335	1.19257
	2013	1.11414	1.27357	1.22288	0.07643	1.11414	1.15012	1.19089	0.171823	1.34335		0.363878
	2014	0.952857	1.52023	1.10295	0.078782	0.952857	0.964962	1.01089	0.204973	1.19257	0.363878
