# Supplementary material for: Population Structure of Phytophthora infestans from a Single Location in Poland Over a Long Period of Time in Context of Weather Conditions
Source: Microb Ecol. 2020 Oct 29;81(3):746–57. doi: 10.1007/s00248-020-01630-6 (PMC7982385; doi:10.1007/s00248-020-01630-6)
Supplement: Supplementary file 4 — (XLSX 14 kb) [file 248_2020_1630_MOESM4_ESM.xlsx]

## Sheet: Nei's, Fst, Shannon's
	Nei's genetic identity based on 14 SSR markers
															Analysis of diversity within samples from particular years based on 14 SSR markers
	2000-2004	2005	2006	2007	2008	2009	2010	2011	2012	2013	2014
	1											2000-2004			Year	Shannon's diversity index
	0.926933	1										2005			2000-2004	0.910041
	0.937077	0.92724	1									2006			2005	0.835551
	0.836066	0.915732	0.867304	1								2007			2006	0.882988
	0.895333	0.916121	0.904429	0.945508	1							2008			2007	0.531119
	0.877324	0.937503	0.916885	0.890861	0.898466	1						2009			2008	0.676771
	0.898885	0.872776	0.900258	0.805789	0.869557	0.837438	1					2010			2009	0.737102
	0.886901	0.945891	0.911288	0.94738	0.969487	0.908861	0.873535	1				2011			2010	0.870515
	0.88096	0.821586	0.862502	0.718248	0.790585	0.768263	0.922813	0.789625	1			2012			2011	0.722481
	0.942141	0.953041	0.942225	0.905593	0.924074	0.923647	0.891413	0.93244	0.839029	1		2013			2012	0.839159
	0.901219	0.914764	0.933152	0.865183	0.881347	0.90057	0.893318	0.902245	0.842535	0.910372	1	2014			2013	0.866646
															2014	0.928672
	Pairwise Fst values based on 14 SSR markers
															Analysis of diversity per locus
	2000-2004	2005	2006	2007	2008	2009	2010	2011	2012	2013	2014
	0											2000-2004			Locus	Shannon's diversity index
	0.0396018	0										2005			PinfSSR2	0.360079
	0.0306089	0.0305216	0									2006			Pi02	0.543411
	0.137203	0.0927708	0.111673	0								2007			PinfSSR4	1.62938
	0.065922	0.0396777	0.0494009	0.072951	0							2008			Pi70	0.248657
	0.062184	0.0305542	0.0393397	0.101451	0.0462042	0						2009			PinfSSR6	1.03017
	0.0472924	0.0538447	0.0378225	0.145646	0.0679803	0.0687386	0					2010			PinfSSR8	0.703814
	0.0731437	0.033196	0.0502329	0.0802748	0.0177326	0.0457442	0.0698209	0				2011			PinfSSR11	0.713123
	0.0468333	0.0776029	0.0555829	0.173436	0.101409	0.102031	0.0387006	0.103834	0			2012			Pi4B	1.05467
	0.0289389	0.0219273	0.0276087	0.0944618	0.0432809	0.0412674	0.0464874	0.0444283	0.0666826	0		2013			Pi63	1.0463
	0.0462897	0.033179	0.0274357	0.101542	0.0497103	0.0427432	0.0420687	0.0445678	0.062727	0.0350113	0	2014			Pi33	0.650097
															G4	1.09717
															PiO4	0.88076
															PiG11	2.00454
															D13	2.09575
															Analysis of diversity across loci
															Locus	Fixation index
															PinfSSR2	0.564623
															Pi02	-0.0737343
															PinfSSR4	-0.166184
															Pi70	0.128139
															PinfSSR6	-0.254176
															PinfSSR8	-0.459776
															PinfSSR11	0.227203
															Pi4B	-0.344136
															Pi63	-0.280447
															Pi33	-0.377786
															G4	-0.104311
															PiO4	-0.666712
															PiG11	0.0459323
															D13	0.53578
